# Supplementary material for: Empiric Antibiotic Therapy in Suspected Sepsis: Impact of Gentamicin-Based Regimens on Incident Renal Failure and Mortality
Source: Open Forum Infect Dis. 2025 Jun 4;12(6):ofaf319. doi: 10.1093/ofid/ofaf319 (PMC12188214; doi:10.1093/ofid/ofaf319)
Supplement: ofaf319_Supplementary_Data [file ofaf319_supplementary_data.zip]

Archive with 2 entries (2 files):
- Supplementary_alttext.docx
- Supplementary_OFID_040325.pdf
